# Supplementary material for: Sources of Social Support and Trauma Recovery: Evidence for Bidirectional Associations from a Recently Trauma-Exposed Community Sample
Source: Behav Sci (Basel). 2024 Mar 29;14(4):284. doi: 10.3390/bs14040284 (PMC11047467; doi:10.3390/bs14040284)
Supplement: Supplementary file 1 [file behavsci-14-00284-s001.zip]

Archive with 1 entries (1 files):
- behavsci-2855331-supplementary.pdf
